# Supplementary material for: Antibiotic resistomes of healthy pig faecal metagenomes
Source: Microb Genom. 2019 May 15;5(5):e000272. doi: 10.1099/mgen.0.000272 (PMC6562245; doi:10.1099/mgen.0.000272)
Supplement: Supplementary File 2 [file mgen-5-272-s002.xlsx]

## Sheet: Sheet1
Supplementary Table 1
Core resistome Raw p values, uncorrected significance
	S1	S2	S3	S4	S5	S6	S7	S8	S9	S10	S11	S12	S13	S14	S15	S16		Legend
S1		0.5904	0.8958	0.9977	0.1498	0.5904	0.5015	0.6147	0.3811	0.6988	0.5705	0.3625	0.7957	0.5509	0.7248	0.6066		S1 = Pig 1
S2	0.5904		0.3907	0.5127	0.02846	0.2433	0.8409	0.9559	0.06551	0.2962	0.283	0.6312	0.4103	0.3155	0.7733	0.2602		S2 = Pig 2
S3	0.8958	0.3907		0.9328	0.167	0.5744	0.3843	0.4905	0.3748	0.6774	0.7031	0.2295	0.8227	0.7117	0.6774	0.7733		S3 = Pig 3
S4	0.9977	0.5127	0.9328		0.1014	0.4832	0.4304	0.547	0.2651	0.6604	0.6312	0.2778	0.7867	0.6604	0.7511	0.6229		S4 = Pig 4
S5	0.1498	0.02846	0.167	0.1014		0.3384	0.01917	0.02804	0.7204	0.3811	0.2989	0.007497	0.241	0.3268	0.06382	0.324		S5 = Pig 5
S6	0.5904	0.2433	0.5744	0.4832	0.3384		0.1417	0.2141	0.8137	0.882	0.942	0.1128	0.7778	0.9004	0.3268	0.8591		S6 = Pig 6
S7	0.5015	0.8409	0.3843	0.4304	0.01917	0.1417		0.7689	0.07935	0.2295	0.2056	0.8182	0.241	0.1954	0.6478	0.234		S7 = Pig 7
S8	0.6147	0.9559	0.4905	0.547	0.02804	0.2141	0.7689		0.1076	0.3044	0.324	0.5944	0.3748	0.324	0.8002	0.2778		S8 = Pig 8
S9	0.3811	0.06551	0.3748	0.2651	0.7204	0.8137	0.07935	0.1076		0.7467	0.6312	0.02888	0.5509	0.6816	0.1994	0.6604		S9 = Pig 9
S10	0.6988	0.2962	0.6774	0.6604	0.3811	0.882	0.2295	0.3044	0.7467		0.9466	0.1386	0.85	0.993	0.4688	0.942		S10 = Pig 10
S11	0.5705	0.283	0.7031	0.6312	0.2989	0.942	0.2056	0.324	0.6312	0.9466		0.1182	0.8637	0.9698	0.4169	0.9884		S11 = Pig 11
S12	0.3625	0.6312	0.2295	0.2778	0.007497	0.1128	0.8182	0.5944	0.02888	0.1386	0.1182		0.1724	0.1514	0.4511	0.1386		S12 = Pig 12
S13	0.7957	0.4103	0.8227	0.7867	0.241	0.7778	0.241	0.3748	0.5509	0.85	0.8637	0.1724		0.9328	0.5548	0.9097		S13 = Pig 13
S14	0.5509	0.3155	0.7117	0.6604	0.3268	0.9004	0.1954	0.324	0.6816	0.993	0.9698	0.1514	0.9328		0.3972	0.993		S14 = Pig 14
S15	0.7248	0.7733	0.6774	0.7511	0.06382	0.3268	0.6478	0.8002	0.1994	0.4688	0.4169	0.4511	0.5548	0.3972		0.4169		S15 = Pig 15
S16	0.6066	0.2602	0.7733	0.6229	0.324	0.8591	0.234	0.2778	0.6604	0.942	0.9884	0.1386	0.9097	0.993	0.4169			S16 = Pig 16
Core resistome Bonferroni corrected p values
	S1	S2	S3	S4	S5	S6	S7	S8	S9	S10	S11	S12	S13	S14	S15	S16
S1		1	1	1	1	1	1	1	1	1	1	1	1	1	1	1
S2	1		1	1	1	1	1	1	1	1	1	1	1	1	1	1
S3	1	1		1	1	1	1	1	1	1	1	1	1	1	1	1
S4	1	1	1		1	1	1	1	1	1	1	1	1	1	1	1
S5	1	1	1	1		1	1	1	1	1	1	0.8996	1	1	1	1
S6	1	1	1	1	1		1	1	1	1	1	1	1	1	1	1
S7	1	1	1	1	1	1		1	1	1	1	1	1	1	1	1
S8	1	1	1	1	1	1	1		1	1	1	1	1	1	1	1
S9	1	1	1	1	1	1	1	1		1	1	1	1	1	1	1
S10	1	1	1	1	1	1	1	1	1		1	1	1	1	1	1
S11	1	1	1	1	1	1	1	1	1	1		1	1	1	1	1
S12	1	1	1	1	0.8996	1	1	1	1	1	1		1	1	1	1
S13	1	1	1	1	1	1	1	1	1	1	1	1		1	1	1
S14	1	1	1	1	1	1	1	1	1	1	1	1	1		1	1
S15	1	1	1	1	1	1	1	1	1	1	1	1	1	1		1
S16	1	1	1	1	1	1	1	1	1	1	1	1	1	1	1
Accessory resistome Raw p values, uncorrected significance
	S1	S2	S3	S4	S5	S6	S7	S8	S9	S10	S11	S12	S13	S14	S15	S16
S1		0.002609	0.004319	2.254e-05	1.944e-19	0.334	0.9586	0.9386	6.106e-22	0.03052	3.786e-05	0.7489	0.05021	0.3149	0.05058	2.322e-10
S2	0.002609		0.92	0.06804	8.348e-12	0.03939	0.001509	0.001911	2.536e-13	0.2819	0.2239	0.0007468	0.2059	0.0333	0.2285	0.001235
S3	0.004319	0.92		0.05304	5.918e-12	0.05501	0.00274	0.003218	1.422e-13	0.3492	0.1899	0.001317	0.2666	0.04576	0.2934	0.0009096
S4	2.254e-05	0.06804	0.05304		9.26e-08	0.0003885	9.433e-06	1.314e-05	3.41e-09	0.01029	0.4264	4.194e-06	0.009171	0.0003485	0.007618	0.2746
S5	1.944e-19	8.348e-12	5.918e-12	9.26e-08		1.369e-16	6.685e-20	5.133e-20	0.4225	2.785e-14	4.503e-09	4.918e-21	7.13e-15	3.79e-17	1.246e-14	1.516e-05
S9	6.106e-22	2.536e-13	1.422e-13	3.41e-09	0.4225	1.504e-18	1.744e-22	7.846e-23		3.469e-16	2.669e-10	4.92e-24	6.272e-17	2.765e-19	8.389e-17	1.945e-06
S6	0.334	0.03939	0.05501	0.0003885	1.369e-16		0.3011	0.3041	1.504e-18	0.2874	0.001426	0.2167	0.4155	0.966	0.3651	2.608e-07
S7	0.9586	0.001509	0.00274	9.433e-06	6.685e-20	0.3011		0.9943	1.744e-22	0.02671	1.837e-05	0.7905	0.04137	0.293	0.03968	7.759e-11
S8	0.9386	0.001911	0.003218	1.314e-05	5.133e-20	0.3041	0.9943		7.846e-23	0.02259	2.283e-05	0.748	0.03464	0.2813	0.03397	3.102e-11
S10	0.03052	0.2819	0.3492	0.01029	2.785e-14	0.2874	0.02671	0.02259	3.469e-16		0.0189	0.009646	0.7713	0.2353	0.8544	6.919e-06
S11	3.786e-05	0.2239	0.1899	0.4264	4.503e-09	0.001426	1.837e-05	2.283e-05	2.669e-10	0.0189		7.43e-06	0.01172	0.0008705	0.01514	0.06633
S12	0.7489	0.0007468	0.001317	4.194e-06	4.918e-21	0.2167	0.7905	0.748	4.92e-24	0.009646	7.43e-06		0.01384	0.1765	0.01517	3.926e-12
S13	0.05021	0.2059	0.2666	0.009171	7.13e-15	0.4155	0.04137	0.03464	6.272e-17	0.7713	0.01172	0.01384		0.3533	0.9449	1.301e-06
S14	0.3149	0.0333	0.04576	0.0003485	3.79e-17	0.966	0.293	0.2813	2.765e-19	0.2353	0.0008705	0.1765	0.3533		0.3205	3.66e-08
S15	0.05058	0.2285	0.2934	0.007618	1.246e-14	0.3651	0.03968	0.03397	8.389e-17	0.8544	0.01514	0.01517	0.9449	0.3205		3.034e-06
S16	2.322e-10	0.001235	0.0009096	0.2746	1.516e-05	2.608e-07	7.759e-11	3.102e-11	1.945e-06	6.919e-06	0.06633	3.926e-12	1.301e-06	3.66e-08	3.034e-06
Accessory resistome Bonferroni corrected p values
	S1	S2	S3	S4	S5	S6	S7	S8	S9	S10	S11	S12	S13	S14	S15	S16
S1		0.3131	0.5183	0.002705	2.333e-17	1	1	1	7.327e-20	1	0.004543	1	1	1	1	2.787e-08
S2	0.3131		1	1	1.002e-09	1	0.181	0.2293	3.043e-11	1	1	0.08962	1	1	1	0.1482
S3	0.5183	1		1	7.101e-10	1	0.3288	0.3861	1.706e-11	1	1	0.1581	1	1	1	0.1092
S4	0.002705	1	1		1.111e-05	0.04662	0.001132	0.001577	4.092e-07	1	1	0.0005033	1	0.04182	0.9142	1
S5	2.333e-17	1.002e-09	7.101e-10	1.111e-05		1.642e-14	8.023e-18	6.16e-18	1	3.342e-12	5.404e-07	5.901e-19	8.557e-13	4.548e-15	1.495e-12	0.001819
S9	7.327e-20	3.043e-11	1.706e-11	4.092e-07	1	1.805e-16	2.093e-20	9.416e-21		4.163e-14	3.202e-08	5.905e-22	7.527e-15	3.317e-17	1.007e-14	0.0002334
S6	1	1	1	0.04662	1.642e-14		1	1	1.805e-16	1	0.1711	1	1	1	1	3.129e-05
S7	1	0.181	0.3288	0.001132	8.023e-18	1		1	2.093e-20	1	0.002205	1	1	1	1	9.311e-09
S8	1	0.2293	0.3861	0.001577	6.16e-18	1	1		9.416e-21	1	0.002739	1	1	1	1	3.722e-09
S10	1	1	1	1	3.342e-12	1	1	1	4.163e-14		1	1	1	1	1	0.0008302
S11	0.004543	1	1	1	5.404e-07	0.1711	0.002205	0.002739	3.202e-08	1		0.0008916	1	0.1045	1	1
S12	1	0.08962	0.1581	0.0005033	5.901e-19	1	1	1	5.905e-22	1	0.0008916		1	1	1	4.711e-10
S13	1	1	1	1	8.557e-13	1	1	1	7.527e-15	1	1	1		1	1	0.0001561
S14	1	1	1	0.04182	4.548e-15	1	1	1	3.317e-17	1	0.1045	1	1		1	4.392e-06
S15	1	1	1	0.9142	1.495e-12	1	1	1	1.007e-14	1	1	1	1	1		0.0003641
S16	2.787e-08	0.1482	0.1092	1	0.001819	3.129e-05	9.311e-09	3.722e-09	0.0002334	0.0008302	1	4.711e-10	0.0001561	4.392e-06	0.0003641
Supplementary Table 2. Accessory Resistome
	Aminoglycosides																	Beta-lactams
	aac(3)-II	aac(3)-IV	aac(6')-31	aac(6')-I	aad(9)	aadD	ant(2'')-I	aph(2'')-II	aph(3'')-I	aph(3')-I	aph(4)-I	aph(6)-I	aac(6')Ib-cr	rmtD	rmtF	rmtG	streptomycin resistance protein	ampC	blaR1	CARB-5	class A beta-lactamase	class C beta-lactamase	CMY-100	CMY-103	CMY-111	CMY-13	CMY-2	CMY-26	CMY-29	CMY-37	CMY-41	CMY-51	CMY-61	CMY-64	CMY-65	CMY-78	CMY-79	CMY-99	CTX-M	CTX-M-1	CTX-M-32	CTX-M-58	CTX-M-68	DHA-12	metallo-beta-lactamase	OXA-1	OXA-10	OXA-229	OXA-257
S1				1.60354e-05	2.19562e-05			5.72769e-05	0.000112805		1.67408e-05		5.95887e-06		0.000804494	2.16235e-05						1.51422e-05
S2		0.000108076		4.79976e-05				1.76594e-05	5.21694e-05		9.29058e-05	0.000348607		2.13771e-05	0.00113146	6.00017e-05						4.8303e-05
S3		2.15054e-05		1.97107e-05	2.18334e-05			9.4928e-06	0.00011987		8.3236e-05	4.28092e-05	2.37023e-05		0.000821915	3.22539e-05	1.00651e-05					8.21762e-05																							8.70659e-06
S4		0.00024063		5.82322e-05				8.1836e-06	0.000335147		0.000251148	0.000472406			0.000727456	0.000101954	8.67694e-06					0.000206365
S5	1.03381e-05	5.45953e-05		8.21307e-05	0.000205364	0.000121449			0.00393059	9.58549e-05	8.67069e-06	0.00337637	3.07124e-05		6.84951e-05	0.000123196	7.33934e-05	3.10415e-05		9.92183e-06	3.565e-05	0.00159189		7.76038e-06	7.76038e-06		1.49895e-05	7.76038e-06			4.65623e-05	2.32811e-05	7.7808e-06		7.76038e-06	3.88019e-05	7.76038e-06								0.000278998				2.14254e-05
S6		8.37288e-05		0.00035656	0.000114874			0.000249725	4.19483e-05		2.18968e-05	2.8238e-05			0.000144147		1.3239e-05
S7		4.69732e-05			9.51632e-06	1.97968e-05	1.15081e-05		1.51794e-05	5.27557e-06	2.90234e-05	0.000431405				9.37213e-06						3.87059e-05
S8		1.61054e-05						2.12028e-05	0.000351402	1.61505e-05		0.0002019		8.55553e-06	0.000179501		3.74684e-05
S9	1.76016e-05	0.000233371		6.57556e-05	0.000135722	0.000101088			0.00511519	0.000257848	0.00016977	0.00381806	5.12632e-06		3.88729e-05	1.90684e-05	1.78512e-05	3.30318e-05		8.44639e-06		0.00299785	1.98191e-05			6.60636e-06	1.84623e-05	1.32127e-05	6.60636e-06	6.60636e-06	5.94572e-05			6.60636e-06	1.98191e-05	1.98191e-05		1.32127e-05							0.000167446
S10		6.61849e-05			1.13278e-05				5.81994e-05	2.25092e-05		3.06408e-05			4.54862e-05							1.48247e-05
S11		9.35409e-05		4.42604e-05	3.67702e-05	2.71822e-05		5.32901e-05	9.54831e-05		3.73812e-05	4.90269e-05			0.00063981	2.4142e-05	0.000192109				2.13163e-05	4.22646e-05																						8.4083e-06				1.15462e-05
S12		2.91465e-05		4.58484e-05					0.000226617		1.79494e-05	0.000202497			0.000118161	1.54565e-05
S13		3.75623e-05			9.87259e-06				0.000168742	3.86318e-05	1.5055e-05	0.000333851			1.98214e-05		5.46143e-05	1.34744e-05	4.39533e-06			6.80868e-06
S14		3.95101e-05						4.62493e-05			2.43317e-05	0.000151678		2.23944e-05	1.06784e-05	2.09523e-05			4.7358e-06			7.33609e-06																							8.48376e-06
S15		6.65142e-05		0.000192049				0.000152628	1.8665e-05		4.46099e-05	1.09439e-05			5.87335e-05	2.30484e-05						5.64901e-05																					1.0455e-05		9.3325e-06
S16		3.43407e-05	1.7141e-05	2.19024e-05	2.42611e-05		1.46695e-05		8.92099e-05	3.85375e-05	0.000110989	8.32965e-05		3.8307e-05	6.08869e-05	1.19467e-05					2.17155e-05	3.34636e-05																	1.11842e-05	1.08383e-05	1.08383e-05	1.08383e-05				3.20197e-05	1.14273e-05	1.14273e-05
green	High
yellow	Medium			White = absent
red	low
[truncated: 152 more columns]
